# Supplementary material for: Porcine ear necrosis: characterization of lesions and associated pathogens
Source: Vet Res. 2023 Sep 29;54:85. doi: 10.1186/s13567-023-01218-1 (PMC10543831; doi:10.1186/s13567-023-01218-1)
Supplement: Supplementary file 1 — Additional file 1. Questionnaire results. Characteristics of the farms. [file 13567_2023_1218_MOESM1_ESM.xlsx]

## Sheet: Questionnaire results
	Additional file 1 Main characteristics of the three farms (A, B and C) included in the study
		Farm A	Farm B	Farm C
	Number of sows	200	320	190
	Number of piglets	2000	1500	800
	Type	closed	closed	closed
	Breed	DanBred	German Genetics	DanBred/ Hypor
				70/30
	Sow batch production system	4 week	3 week	3 week
	Age of weaning (days)	21	28	28
	Nursery period duration (weeks)	6	7	7
	Mixing of piglets at weaning by	gender and weight	weight	weight
	Floor surface / piglet in nursery (m²)	0.24	0.29	0.33
	Number of piglets per pen	40	38	25
	Number of feeding places per pen	3	6	5
	Number of drinking nipples per pen	5	6	2 in trough + 2
	Environmental enrichment	chains with plastic tube	chains	chains
	Form of feed	meal	crumble	meal
	Source of drinking water	drainage + public supply	well water	public + rain water
	Decontamination of drinking water	hydrogen peroxide + acid	no	hydrogen peroxide
	Drinking nipple in feeding trough	no	yes	yes
	Type of mechanical ventilation (air inlet via)	door	slats in the corridor	door
	Problems with tail and flank biting in nursery unit	no	no	yes
	Medication after weaning	amoxicillin D1-14	lincomycin D4-10	colistin, amoxicillin
				D1-10
