# Supplementary material for: Porcine ear necrosis: characterization of lesions and associated pathogens
Source: Vet Res. 2023 Sep 29;54:85. doi: 10.1186/s13567-023-01218-1 (PMC10543831; doi:10.1186/s13567-023-01218-1)
Supplement: Supplementary file 2 — Additional file 2. Metagenomic analysis results. Full results of the metagenomic analysis performed on ear scrapings of affected and non-affected pigs. [file 13567_2023_1218_MOESM2_ESM.xlsx]

## Sheet: Metagenomic analysis results
						FARM A										FARM B										FARM C
	Severity Score	0	0	0	0	1	1	1	2	2	2	0	1	1	2	3	0	0	0	1	2	0	2	2	3	3	0	0	0	1	2
	sample no.	1-0001935	1-0001938	1-0001939	1-0001941	1-0001934	1-0001936	1-0001937	1-0001940	1-0001942	1-0001943	1-0001895	1-0001891	1-0001892	1-0001893	1-0001894	1-0001926	1-0001927	1-0001928	1-0001924	1-0001925	1-0001915	1-0001913	1-0001914	1-0001911	1-0001912	1-0001931	1-0001932	1-0001933	1-0001929	1-0001930
	Viruses																Sampled 1 week later										sampled 1 week later
	Bocaparvovirus	Medium	Very low	Very low	Very low	Medium	Medium	Medium	Very low		Very low	Medium	Low		Medium	Medium	Very low	Very low	Very low	Very low	Very low	Very low	Very low	Very low	Very low	Very low	Very low	Very low	Very low	Medium
	Adeno-associated virus																					Very low				Very low
	Porcine parvovirus 2																								Low	Very low
	Porcine parvovirus 5											Very low	Very low	High														Very low		Very low
	Porcine parvovirus 6																													Very low
	Porcine parvovirus 7																													Very low
	Picobirnavirus	Low	Very low	Very low	Low	Medium	Very low	Medium		Very low	Low	Very low	Very low	Very low	Medium	Medium	Very low	Very low		Medium	Medium	Very low	Low	Very low	Low	Very low	Very low	Very low	Low	Medium
	Swine pneumovirus																					Very low	Very low	Very low	Very low
	Astrovirus	Low	Very low	Low	Medium	Medium	Medium	Medium	Very low		Medium	Low	Low	Very low	Low	Low	Very low	Very low	Very low	Medium	Low	Very low	Very low	Very low	Very low	Very low	Very low	Very low	Very low	Low
	Sapelovirus		Very low	Very low		Very low					Very low											Very low	Very low	Very low	Very low	Very low
	Enterovirus G																			Very low		Very low	Very low	Very low	Very low	Very low
	Porcine kobuvirus																								Very low
	Rotavirus A		Very low	Low								Very low										Very low	Very low		Very low		Very low
	Rotavirus B											Very low	Very low		Very low		Very low	Very low			Very low						Very low			Very low
	Rotavirus C											Very low	Very low		Medium	Low				Very low	Very low	Very low	Very low	Very low	Low	Very low	Very low	Very low
	Rotavirus H			Very low	Very low				Very low		Very low	Very low	Very low		Very low													Very low		Very low
	Porcine cytomegalovirus																Very low
	Porcine reproductive and respiratory syndrome virus													Low
	Porcine polyomavirus								Very low
	Sapovirus												Very low	Very low
	Torque teno sus virus					Low						Very low																	Very low	Very low
	Porcine adenovirus 5										Very low
	Severity Score	0	0	0	0	1	1	1	2	2	2	0	1	1	2	3	0	0	0	1	2	0	2	2	3	3	0	0	0	1	2
	sample no.	1-0001935	1-0001938	1-0001939	1-0001941	1-0001934	1-0001936	1-0001937	1-0001940	1-0001942	1-0001943	1-0001895	1-0001891	1-0001892	1-0001893	1-0001894	1-0001926	1-0001927	1-0001928	1-0001924	1-0001925	1-0001915	1-0001913	1-0001914	1-0001911	1-0001912	1-0001931	1-0001932	1-0001933	1-0001929	1-0001930
	Bacteria
	Mycoplasmopsis hyopharingis				Low	Very low		Very low		Low	Medium		Very low	Medium	Medium	Medium							Very low	Very low	Very low	Low				Very low	Very low
	Fusobacterium sp.				Medium	High		Very high		Low	Medium		Medium	Low	Medium	Low					Medium		Medium	Very low	Very low	Very low		Very low	Very low	Medium	High
	Streptococcus sp.	Low			Medium	High	Low	High			Medium	Very low	Very low					Very low		Very low	Very low		Medium	Very low	Medium	Very low				Very low	Very low
	Staphylococcus sp.					Medium	Low	Medium			Medium	Very low				Low				Very low		Very low	Very low	Very low	Medium					Very low
	Prevotella sp.	Low		Very low	Medium	Low	Low					Very low						Very low			Very low	Very low	Very low		Very low			Very low	Very low	Very low
	Clostridium sp.	Very low		Very low	Medium	Medium		Medium			Medium						Very low	Very low				Very low									Very low
	Trueperella sp.							Low															Very low								Very low
	Porphyromonas sp.																						Very low					Very low		Very low
	Campylobacter sp.				Medium						Medium												Very low			Medium				Very low
	Mannheimia sp.																						Very low
	Actinobacillus sp.	Low						Medium															Very low
	Bacteroides sp.										Low		Very low								Very low		Low			Very low				Medium	Very low
	Escherichia sp.				High
	Treponema sp.													Very low	Very low						Very low
	Neisseria sp.				Low	Low		Low			Low
	Companilactobacillus sp.					High	Low				Low
	Limosilactobacillus sp.	Very low				Medium
	Levilactobacillus sp.					Medium
